# Supplementary material for: BMS-986158, a Small Molecule Inhibitor of the Bromodomain and Extraterminal Domain Proteins, in Patients with Selected Advanced Solid Tumors: Results from a Phase 1/2a Trial
Source: Cancers (Basel). 2022 Aug 23;14(17):4079. doi: 10.3390/cancers14174079 (PMC9454848; doi:10.3390/cancers14174079)
Supplement: Supplementary file 1 [file cancers-14-04079-s001.zip]

Archive with 1 entries (1 files):
- cancers-1813612-supplementary.pdf
